# Supplementary material for: Serum Neurofilament Light Chain and Glial Fibrillary Acidic Protein as Potential Diagnostic Biomarkers in Autism Spectrum Disorders: A Preliminary Study
Source: Int J Mol Sci. 2023 Feb 3;24(3):3057. doi: 10.3390/ijms24033057 (PMC9917818; doi:10.3390/ijms24033057)
Supplement: Supplementary file 1 [file ijms-24-03057-s001.zip]

Archive with 1 entries (1 files):
- ijms-2149084-supplementary.pdf
